# Supplementary material for: Autosomal recessive non‐syndromic hearing loss genes in Pakistan during the previous three decades
Source: J Cell Mol Med. 2024 Mar 27;28(8):e18119. doi: 10.1111/jcmm.18119 (PMC10967143; doi:10.1111/jcmm.18119)
Supplement: Supplementary file 1 — Table S1. [file JCMM-28-e18119-s001.xlsx]

## Sheet: README
Supplementary Table 1. Annotation, Enrichment and Genes used to perform Metascape Analysis
The "Annotation" and "Enrichment" sheets were obtained from Metascape.
The genes used to perform Metascape analysis are shown on the sheet named "51 genes list"
The "PieGraph based on GO enrichment" is based on Metascape enrichment analysis used to make Figure 2

## Sheet: Annotation
MyList	Gene ID	Type	Tax ID	Homologene Gene ID	Homologene Gene Tax ID	Gene Symbol	Description	Biological Process (GO)	Kinase Class (UniProt)	Protein Function (Protein Atlas)	Subcellular Location (Protein Atlas)	Drug (DrugBank)	Canonical Pathways_x000D_	Hallmark Gene Sets_x000D_	GO:0007605 sensory perception of sound	R-HSA-9662360 Sensory processing of sound by	GO:0001895 retina homeostasis	R-HSA-8865999 MET activates PTPN11	GO:0045216 cell-cell junction organizatio	GO:0030036 actin cytoskeleton organizatio	GO:0062197 cellular response to chemical	GO:0120035 regulation of plasma membrane	GO:0006897 endocytosis	GO:0055080 monoatomic cation homeostasis	GO:0032870 cellular response to hormone s	R-HSA-112315 Transmission across Chemical S
GJB2	2706	symbol	H. sapiens	2706	H. sapiens	GJB2	gap junction protein beta 2	GO:1905867 epididymis development;GO:0044752 response to human chorionic gonadotropin;GO:1990349 gap junction-mediated intercellular transport		Transporters:Transporter channels and pores; Disease related genes; Human disease related genes:Nervous system diseases:Ear disease; Human disease related genes:Congenital malformations:Congenital malformations of skin; Potential drug targets	Mitochondria (Approved)				1.0	1.0	0.0	0.0	1.0	0.0	1.0	0.0	0.0	0.0	1.0	0.0
CLDN14	23562	symbol	H. sapiens	23562	H. sapiens	CLDN14	claudin 14	GO:0016338 calcium-independent cell-cell adhesion via plasma membrane cell-adhesion molecules;GO:0070830 bicellular tight junction assembly;GO:0120192 tight junction assembly		Disease related genes; Human disease related genes:Nervous system diseases:Ear disease	Vesicles (Uncertain)			(M5915)HALLMARK APICAL JUNCTION	0.0	0.0	1.0	0.0	1.0	0.0	0.0	0.0	0.0	0.0	0.0	0.0
TMIE	259236	symbol	H. sapiens	259236	H. sapiens	TMIE	transmembrane inner ear			Transporters:Transporter channels and pores; Disease related genes; Human disease related genes:Nervous system diseases:Ear disease; Transporters:Accessory Factors Involved in Transport; Predicted intracellular proteins; Potential drug targets	Cytosol;Vesicles (Uncertain)				0.0	1.0	0.0	0.0	0.0	0.0	0.0	0.0	0.0	0.0	0.0	0.0
USH1C	10083	symbol	H. sapiens	10083	H. sapiens	USH1C	USH1 protein network component harmonin	GO:1904106 protein localization to microvillus;GO:1904970 brush border assembly;GO:0030046 parallel actin filament bundle assembly		Human disease related genes:Nervous system diseases:Eye disease; Disease related genes; Cancer-related genes:Candidate cancer biomarkers; Predicted intracellular proteins; Human disease related genes:Nervous system diseases:Ear disease	Cytosol (Enhanced)			(M5953)HALLMARK KRAS SIGNALING UP	1.0	1.0	1.0	0.0	0.0	1.0	0.0	1.0	0.0	0.0	0.0	0.0
TECTA	7007	symbol	H. sapiens	7007	H. sapiens	TECTA	tectorin alpha	GO:0007160 cell-matrix adhesion;GO:0007605 sensory perception of sound;GO:0050954 sensory perception of mechanical stimulus		Predicted secreted proteins; Disease related genes; Human disease related genes:Nervous system diseases:Ear disease			(M3008)NABA ECM GLYCOPROTEINS; (M5884)NABA CORE MATRISOME; (M5889)NABA MATRISOME		1.0	0.0	0.0	0.0	0.0	0.0	0.0	0.0	0.0	0.0	0.0	0.0
SLC26A4	5172	symbol	H. sapiens	5172	H. sapiens	SLC26A4	solute carrier family 26 member 4	GO:0015705 iodide transport;GO:0019532 oxalate transport;GO:1902358 sulfate transmembrane transport		Disease related genes; Human disease related genes:Nervous system diseases:Ear disease; Transporters:Electrochemical Potential-driven transporters; Human disease related genes:Endocrine and metabolic diseases:Thyroid gland diseases; Potential drug targets					1.0	0.0	0.0	0.0	0.0	0.0	0.0	0.0	0.0	1.0	0.0	0.0
MYO6	4646	symbol	H. sapiens	4646	H. sapiens	MYO6	myosin VI	GO:0030050 vesicle transport along actin filament;GO:0099515 actin filament-based transport;GO:0042491 inner ear auditory receptor cell differentiation		Predicted intracellular proteins; Disease related genes; Human disease related genes:Nervous system diseases:Ear disease	Nucleoplasm (Supported)		(M232)PID ECADHERIN STABILIZATION PATHWAY		1.0	1.0	0.0	1.0	0.0	1.0	0.0	0.0	1.0	0.0	0.0	1.0
TMPRSS3	64699	symbol	H. sapiens	64699	H. sapiens	TMPRSS3	transmembrane serine protease 3	GO:0006883 cellular sodium ion homeostasis;GO:0055078 sodium ion homeostasis;GO:0007605 sensory perception of sound		Disease related genes; Cancer-related genes:Candidate cancer biomarkers; Potential drug targets; Transporters:Accessory Factors Involved in Transport; Enzymes; Peptidases:Serine-type peptidases; Human disease related genes:Nervous system diseases:Ear disease				(M5906)HALLMARK ESTROGEN RESPONSE EARLY; (M5907)HALLMARK ESTROGEN RESPONSE LATE	1.0	0.0	0.0	0.0	0.0	0.0	0.0	0.0	1.0	1.0	0.0	0.0
ESPN	83715	symbol	H. sapiens	83715	H. sapiens	ESPN	espin	GO:0030034 microvillar actin bundle assembly;GO:0030046 parallel actin filament bundle assembly;GO:0030033 microvillus assembly		Predicted intracellular proteins; Human disease related genes:Nervous system diseases:Eye disease; Disease related genes; Human disease related genes:Nervous system diseases:Ear disease	Vesicles (Approved)				1.0	1.0	0.0	0.0	0.0	1.0	0.0	0.0	0.0	0.0	0.0	0.0
ADCY1	107	symbol	H. sapiens	107	H. sapiens	ADCY1	adenylate cyclase 1	GO:0006171 cAMP biosynthetic process;GO:1904321 response to forskolin;GO:1904322 cellular response to forskolin		Cancer-related genes:Mutational cancer driver genes; Disease related genes; ENZYME proteins:Lyases; Potential drug targets; Predicted intracellular proteins; Enzymes; Human disease related genes:Nervous system diseases:Ear disease	Mitochondria (Uncertain)	Adenosine phosphate; ATP; Aurothioglucose	(M56)PID LPA4 PATHWAY; (M8)PID ENDOTHELIN PATHWAY; (M15)PID LYSOPHOSPHOLIPID PATHWAY	(M5906)HALLMARK ESTROGEN RESPONSE EARLY	0.0	1.0	0.0	1.0	0.0	0.0	1.0	0.0	0.0	0.0	1.0	1.0
WHRN	25861	symbol	H. sapiens	25861	H. sapiens	WHRN	whirlin	GO:1990227 paranodal junction maintenance;GO:0021694 cerebellar Purkinje cell layer formation;GO:0050910 detection of mechanical stimulus involved in sensory perception of sound		Predicted intracellular proteins; Human disease related genes:Nervous system diseases:Eye disease; Disease related genes; Human disease related genes:Nervous system diseases:Ear disease					1.0	1.0	1.0	0.0	1.0	0.0	0.0	0.0	0.0	0.0	0.0	0.0
TRIOBP	11078	symbol	H. sapiens	11078	H. sapiens	TRIOBP	TRIO and F-actin binding protein	GO:0030047 actin modification;GO:0060088 auditory receptor cell stereocilium organization;GO:0002093 auditory receptor cell morphogenesis		Predicted intracellular proteins; Disease related genes; Human disease related genes:Nervous system diseases:Ear disease					1.0	1.0	0.0	1.0	0.0	1.0	0.0	0.0	0.0	0.0	0.0	0.0
MARVELD2	153562	symbol	H. sapiens	153562	H. sapiens	MARVELD2	MARVEL domain containing 2	GO:0061028 establishment of endothelial barrier;GO:0001885 endothelial cell development;GO:0070830 bicellular tight junction assembly		Transporters; Disease related genes; Human disease related genes:Nervous system diseases:Ear disease; Predicted intracellular proteins; Potential drug targets	Cell Junctions (Supported)				1.0	1.0	0.0	1.0	1.0	0.0	0.0	0.0	0.0	0.0	0.0	0.0
LHFPL5	222662	symbol	H. sapiens	222662	H. sapiens	LHFPL5	LHFPL tetraspan subfamily member 5	GO:0050910 detection of mechanical stimulus involved in sensory perception of sound;GO:0060088 auditory receptor cell stereocilium organization;GO:0002093 auditory receptor cell morphogenesis		Transporters:Transporter channels and pores; Potential drug targets; Disease related genes; Human disease related genes:Nervous system diseases:Ear disease	Vesicles (Approved)				1.0	1.0	0.0	0.0	0.0	0.0	0.0	0.0	0.0	0.0	0.0	0.0
TMC1	117531	symbol	H. sapiens	117531	H. sapiens	TMC1	transmembrane channel like 1	GO:0060005 vestibular reflex;GO:0050910 detection of mechanical stimulus involved in sensory perception of sound;GO:0060004 reflex		Transporters:Transporter channels and pores; Potential drug targets; Disease related genes; Human disease related genes:Nervous system diseases:Ear disease					1.0	1.0	0.0	0.0	0.0	0.0	0.0	0.0	0.0	0.0	0.0	0.0
RDX	5962	symbol	H. sapiens	5962	H. sapiens	RDX	radixin	GO:1903392 negative regulation of adherens junction organization;GO:0032487 regulation of Rap protein signal transduction;GO:1903391 regulation of adherens junction organization		Predicted intracellular proteins; Disease related genes; Human disease related genes:Nervous system diseases:Ear disease	Plasma membrane (Supported); Additional: Nucleoplasm	1D-myo-inositol 1,4,5-trisphosphate	(M12)PID RHOA PATHWAY		0.0	1.0	0.0	1.0	1.0	0.0	0.0	1.0	0.0	0.0	1.0	0.0
ESRRB	2103	symbol	H. sapiens	2103	H. sapiens	ESRRB	estrogen related receptor beta	GO:0090282 positive regulation of transcription involved in G2/M transition of mitotic cell cycle;GO:0000117 regulation of transcription involved in G2/M transition of mitotic cell cycle;GO:0071931 positive regulation of transcription involved in G1/S transition of mitotic cell cycle		Disease related genes; Nuclear receptors; Transcription factors:Zinc-coordinating DNA-binding domains; Predicted intracellular proteins; Human disease related genes:Nervous system diseases:Ear disease	Nucleoplasm (Supported); Additional: Cytosol	Diethylstilbestrol; Genistein; Flavone			0.0	1.0	1.0	0.0	0.0	0.0	0.0	0.0	0.0	0.0	1.0	0.0
LRTOMT	220074	symbol	H. sapiens	220074	H. sapiens	LRTOMT	leucine rich transmembrane and O-methyltransferase domain containing			Disease related genes; ENZYME proteins:Transferases; Human disease related genes:Nervous system diseases:Ear disease; Predicted intracellular proteins; Enzymes; Potential drug targets	Microtubules (Uncertain)				0.0	0.0	0.0	0.0	0.0	0.0	0.0	0.0	0.0	0.0	0.0	1.0
TRIC	153562	gene_synonym	H. sapiens	153562	H. sapiens	MARVELD2	MARVEL domain containing 2	GO:0061028 establishment of endothelial barrier;GO:0001885 endothelial cell development;GO:0070830 bicellular tight junction assembly		Transporters; Disease related genes; Human disease related genes:Nervous system diseases:Ear disease; Predicted intracellular proteins; Potential drug targets	Cell Junctions (Supported)				1.0	1.0	0.0	1.0	1.0	0.0	0.0	0.0	0.0	0.0	0.0	0.0
PCDH15	65217	symbol	H. sapiens	65217	H. sapiens	PCDH15	protocadherin related 15	GO:0050957 equilibrioception;GO:0045494 photoreceptor cell maintenance;GO:0050885 neuromuscular process controlling balance		Predicted intracellular proteins; Human disease related genes:Nervous system diseases:Eye disease; Disease related genes; Human disease related genes:Nervous system diseases:Ear disease					1.0	1.0	1.0	0.0	0.0	0.0	0.0	0.0	0.0	0.0	0.0	0.0
OTOF	9381	symbol	H. sapiens	9381	H. sapiens	OTOF	otoferlin	GO:0016079 synaptic vesicle exocytosis;GO:0046928 regulation of neurotransmitter secretion;GO:0007269 neurotransmitter secretion		Predicted intracellular proteins; Disease related genes; Human disease related genes:Nervous system diseases:Ear disease					1.0	1.0	0.0	0.0	0.0	0.0	1.0	0.0	0.0	0.0	0.0	0.0
HGF	3082	symbol	H. sapiens	3082	H. sapiens	HGF	hepatocyte growth factor	GO:0060665 regulation of branching involved in salivary gland morphogenesis by mesenchymal-epithelial signaling;GO:0014856 skeletal muscle cell proliferation;GO:0060638 mesenchymal-epithelial cell signaling		Human disease related genes:Cancers:Cancers of the digestive system; Cancer-related genes:Mutational cancer driver genes; Disease related genes; Candidate cardiovascular disease genes; RAS pathway related proteins; Cancer-related genes:Candidate cancer biomarkers; Potential drug targets; Predicted secreted proteins; Enzymes; Peptidases:Serine-type peptidases; Human disease related genes:Nervous s…		Heparin; O2-Sulfo-Glucuronic Acid; N,O6-Disulfo-Glucosamine; ABT-510; Foretinib	(M86)PID ARF6 PATHWAY; (M232)PID ECADHERIN STABILIZATION PATHWAY; (M91)PID TCPTP PATHWAY	(M5902)HALLMARK APOPTOSIS	0.0	1.0	0.0	1.0	0.0	0.0	0.0	1.0	0.0	0.0	0.0	0.0
BSND	7809	symbol	H. sapiens	7809	H. sapiens	BSND	barttin CLCNK type accessory subunit beta	GO:1902476 chloride transmembrane transport;GO:0006821 chloride transport;GO:0098656 monoatomic anion transmembrane transport		Transporters:Accessory Factors Involved in Transport; Human disease related genes:Endocrine and metabolic diseases:Other endocrine and metabolic diseases; Disease related genes; Potential drug targets					0.0	0.0	0.0	0.0	0.0	0.0	0.0	0.0	0.0	0.0	0.0	0.0
TPRN	286262	symbol	H. sapiens	286262	H. sapiens	TPRN	taperin	GO:0120045 stereocilium maintenance;GO:0060088 auditory receptor cell stereocilium organization;GO:0002093 auditory receptor cell morphogenesis		Predicted intracellular proteins; Disease related genes; Human disease related genes:Nervous system diseases:Ear disease	Plasma membrane (Approved)				1.0	1.0	0.0	0.0	0.0	0.0	0.0	0.0	0.0	0.0	0.0	0.0
GRXCR1	389207	symbol	H. sapiens	389207	H. sapiens	GRXCR1	glutaredoxin and cysteine rich domain containing 1	GO:0060114 vestibular receptor cell differentiation;GO:0060118 vestibular receptor cell development;GO:0048563 post-embryonic animal organ morphogenesis		Predicted intracellular proteins; Disease related genes; Human disease related genes:Nervous system diseases:Ear disease					1.0	1.0	0.0	0.0	0.0	0.0	0.0	0.0	0.0	0.0	0.0	0.0
GIPC3	126326	symbol	H. sapiens	126326	H. sapiens	GIPC3	GIPC PDZ domain containing family member 3			Predicted intracellular proteins; Disease related genes; Human disease related genes:Nervous system diseases:Ear disease	Nucleoplasm (Approved); Additional: Golgi apparatus;Nuclear bodies				0.0	0.0	0.0	0.0	0.0	0.0	0.0	0.0	0.0	0.0	0.0	0.0
MSRB3	253827	symbol	H. sapiens	253827	H. sapiens	MSRB3	methionine sulfoxide reductase B3	GO:0030091 protein repair;GO:0006979 response to oxidative stress;GO:0006950 response to stress		Disease related genes; Human disease related genes:Nervous system diseases:Ear disease; Predicted intracellular proteins; ENZYME proteins:Oxidoreductases; Enzymes; Potential drug targets					0.0	0.0	0.0	0.0	0.0	0.0	1.0	0.0	0.0	0.0	0.0	0.0
ILDR1	286676	symbol	H. sapiens	286676	H. sapiens	ILDR1	immunoglobulin like domain containing receptor 1	GO:1904274 tricellular tight junction assembly;GO:0061833 protein localization to tricellular tight junction;GO:0150105 protein localization to cell-cell junction		Predicted intracellular proteins; Disease related genes; Human disease related genes:Nervous system diseases:Ear disease					0.0	0.0	1.0	0.0	1.0	0.0	0.0	0.0	1.0	0.0	0.0	0.0
PJVK	494513	symbol	H. sapiens	494513	H. sapiens	PJVK	pejvakin	GO:0097468 programmed cell death in response to reactive oxygen species;GO:0120045 stereocilium maintenance;GO:1900063 regulation of peroxisome organization		Transporters:Transporter channels and pores; Disease related genes; Human disease related genes:Nervous system diseases:Ear disease; Predicted intracellular proteins; Potential drug targets					1.0	1.0	0.0	0.0	0.0	0.0	1.0	0.0	0.0	0.0	0.0	0.0
CIB2	10518	symbol	H. sapiens	10518	H. sapiens	CIB2	calcium and integrin binding family member 2	GO:0071318 cellular response to ATP;GO:0033198 response to ATP;GO:0045494 photoreceptor cell maintenance		Human disease related genes:Nervous system diseases:Eye disease; Disease related genes; Cancer-related genes:Candidate cancer biomarkers; Predicted intracellular proteins; Human disease related genes:Nervous system diseases:Ear disease		Calcium citrate; Calcium Phosphate; Calcium phosphate dihydrate			0.0	1.0	1.0	0.0	0.0	0.0	0.0	0.0	0.0	1.0	1.0	0.0
CDH23	64072	symbol	H. sapiens	64072	H. sapiens	CDH23	cadherin related 23	GO:0050957 equilibrioception;GO:0048563 post-embryonic animal organ morphogenesis;GO:0009886 post-embryonic animal morphogenesis		Predicted intracellular proteins; Human disease related genes:Nervous system diseases:Eye disease; Disease related genes; Human disease related genes:Nervous system diseases:Ear disease					1.0	1.0	1.0	0.0	0.0	0.0	0.0	0.0	0.0	1.0	0.0	0.0
KARS1	3735	symbol	H. sapiens	3735	H. sapiens	KARS1	lysyl-tRNA synthetase 1	GO:0006430 lysyl-tRNA aminoacylation;GO:0015960 diadenosine polyphosphate biosynthetic process;GO:0015965 diadenosine tetraphosphate metabolic process		ENZYME proteins:Ligase; Human disease related genes:Nervous system diseases:Neurodegenerative diseases; Disease related genes; Potential drug targets; Predicted intracellular proteins; Enzymes; Human disease related genes:Nervous system diseases:Ear disease	Cytosol (Supported); Additional: Plasma membrane	L-Lysine		(M5926)HALLMARK MYC TARGETS V1; (M5934)HALLMARK XENOBIOTIC METABOLISM	0.0	0.0	0.0	0.0	0.0	0.0	0.0	0.0	0.0	0.0	0.0	0.0
OTOA	146183	symbol	H. sapiens	146183	H. sapiens	OTOA	otoancorin	GO:0019226 transmission of nerve impulse;GO:0007160 cell-matrix adhesion;GO:0007605 sensory perception of sound		Predicted intracellular proteins; Predicted secreted proteins; Disease related genes; Human disease related genes:Nervous system diseases:Ear disease					1.0	0.0	0.0	0.0	0.0	0.0	0.0	0.0	0.0	0.0	0.0	0.0
ELMOD3	84173	symbol	H. sapiens	84173	H. sapiens	ELMOD3	ELMO domain containing 3			Predicted intracellular proteins; Disease related genes; Human disease related genes:Nervous system diseases:Ear disease				(M5905)HALLMARK ADIPOGENESIS	0.0	0.0	0.0	0.0	0.0	0.0	0.0	0.0	0.0	0.0	0.0	0.0
GRXCR2	643226	symbol	H. sapiens	643226	H. sapiens	GRXCR2	glutaredoxin and cysteine rich domain containing 2	GO:0060088 auditory receptor cell stereocilium organization;GO:0002093 auditory receptor cell morphogenesis;GO:0060117 auditory receptor cell development		Predicted intracellular proteins; Disease related genes; Human disease related genes:Nervous system diseases:Ear disease					1.0	1.0	0.0	0.0	0.0	0.0	0.0	0.0	0.0	0.0	0.0	0.0
TBC1D24	57465	symbol	H. sapiens	57465	H. sapiens	TBC1D24	TBC1 domain family member 24	GO:0036475 neuron death in response to oxidative stress;GO:1902083 negative regulation of peptidyl-cysteine S-nitrosylation;GO:2000169 regulation of peptidyl-cysteine S-nitrosylation		Disease related genes; Human disease related genes:Nervous system diseases:Epilepsy; Predicted intracellular proteins; Human disease related genes:Congenital malformations:Other congenital malformations; Human disease related genes:Nervous system diseases:Ear disease	Cell Junctions;Plasma membrane (Supported)				0.0	1.0	0.0	1.0	0.0	0.0	1.0	1.0	1.0	0.0	0.0	0.0
NARS2	79731	symbol	H. sapiens	79731	H. sapiens	NARS2	asparaginyl-tRNA synthetase 2, mitochondrial	GO:0006421 asparaginyl-tRNA aminoacylation;GO:0006418 tRNA aminoacylation for protein translation;GO:0043038 amino acid activation		ENZYME proteins:Ligase; Disease related genes; Potential drug targets; Predicted intracellular proteins; Enzymes; Human disease related genes:Congenital disorders of metabolism:Mitochondrial diseases; Human disease related genes:Nervous system diseases:Ear disease	Mitochondria;Nucleoplasm (Approved); Additional: Cytosol	Asparagine			0.0	0.0	0.0	0.0	0.0	0.0	0.0	0.0	0.0	0.0	0.0	0.0
MET	4233	symbol	H. sapiens	4233	H. sapiens	MET	MET proto-oncogene, receptor tyrosine kinase	GO:0070494 regulation of thrombin-activated receptor signaling pathway;GO:0070495 negative regulation of thrombin-activated receptor signaling pathway;GO:1905098 negative regulation of guanyl-nucleotide exchange factor activity	yes	Human disease related genes:Cancers:Cancers of the digestive system; Human disease related genes:Cancers:Cancers of the lung and pleura; Kinases:Tyr protein kinases; Disease related genes; ENZYME proteins:Transferases; RAS pathway related proteins; Cancer-related genes:Candidate cancer biomarkers; FDA approved drug targets:Small molecule drugs; Predicted secreted proteins; Predicted intracellular…	Cytosol;Plasma membrane (Approved)	K-252a; SGX-523; 1-(4-fluorophenyl)-N-[3-fluoro-4-(1H-pyrrolo[2,3-b]pyridin-4-yloxy)phenyl]-2-oxo-1,2-dihydropyridine-3-carboxamide; N-({4-[(2-aminopyridin-4-yl)oxy]-3-fluorophenyl}carbamoyl)-2-(4-fluorophenyl)acetamide; 2-(4-fluorophenyl)-N-{[3-fluoro-4-(1H-pyrrolo[2,3-b]pyridin-4-yloxy)phenyl]carbamoyl}acetamide; N-(3-chlorophenyl)-N-methyl-2-oxo-3-[(3,4,5-trimethyl-1H-pyrrol-2-yl)methyl]-2H-in…	(M86)PID ARF6 PATHWAY; (M232)PID ECADHERIN STABILIZATION PATHWAY; (M91)PID TCPTP PATHWAY	(M5942)HALLMARK UV RESPONSE DN; (M5932)HALLMARK INFLAMMATORY RESPONSE; (M5937)HALLMARK GLYCOLYSIS	0.0	1.0	0.0	1.0	0.0	0.0	0.0	0.0	0.0	0.0	0.0	0.0
S1PR2	9294	symbol	H. sapiens	9294	H. sapiens	S1PR2	sphingosine-1-phosphate receptor 2	GO:1901552 positive regulation of endothelial cell development;GO:1903142 positive regulation of establishment of endothelial barrier;GO:0090394 negative regulation of excitatory postsynaptic potential		Disease related genes; G-protein coupled receptors:GPCRs excl olfactory receptors; G-protein coupled receptors:Lysolipids receptors; Human disease related genes:Nervous system diseases:Ear disease; Potential drug targets	Golgi apparatus (Uncertain); Additional: Nuclear speckles		(M155)PID S1P META PATHWAY; (M268)PID S1P S1P2 PATHWAY; (M55)PID S1P S1P3 PATHWAY		0.0	0.0	0.0	1.0	0.0	1.0	1.0	0.0	0.0	0.0	0.0	0.0
EPS8L2	64787	symbol	H. sapiens	64787	H. sapiens	EPS8L2	EPS8 like 2	GO:1900029 positive regulation of ruffle assembly;GO:1900027 regulation of ruffle assembly;GO:0007266 Rho protein signal transduction		Predicted intracellular proteins; Disease related genes; Human disease related genes:Nervous system diseases:Ear disease	Centrosome;Cytosol (Supported)			(M5939)HALLMARK P53 PATHWAY	1.0	1.0	0.0	1.0	0.0	0.0	0.0	1.0	0.0	0.0	0.0	0.0
PPIP5K2	23262	symbol	H. sapiens	23262	H. sapiens	PPIP5K2	diphosphoinositol pentakisphosphate kinase 2	GO:0006020 inositol metabolic process;GO:0032958 inositol phosphate biosynthetic process;GO:0043647 inositol phosphate metabolic process	yes	Disease related genes; ENZYME proteins:Transferases; Human disease related genes:Nervous system diseases:Ear disease; Predicted intracellular proteins; Enzymes; Potential drug targets	Vesicles (Approved)				1.0	0.0	0.0	0.0	0.0	0.0	0.0	0.0	0.0	0.0	0.0	0.0
PDZD7	79955	symbol	H. sapiens	79955	H. sapiens	PDZD7	PDZ domain containing 7	GO:0050910 detection of mechanical stimulus involved in sensory perception of sound;GO:0060088 auditory receptor cell stereocilium organization;GO:0002093 auditory receptor cell morphogenesis		Predicted intracellular proteins; Human disease related genes:Nervous system diseases:Eye disease; Disease related genes; Human disease related genes:Nervous system diseases:Ear disease	Nucleoplasm (Supported)				1.0	1.0	0.0	0.0	0.0	0.0	0.0	0.0	0.0	0.0	0.0	0.0
GAB1	2549	symbol	H. sapiens	2549	H. sapiens	GAB1	GRB2 associated binding protein 1	GO:0090667 cell chemotaxis to vascular endothelial growth factor;GO:0090668 endothelial cell chemotaxis to vascular endothelial growth factor;GO:0038089 positive regulation of cell migration by vascular endothelial growth factor signaling pathway		RAS pathway related proteins; Predicted intracellular proteins; Disease related genes; Human disease related genes:Nervous system diseases:Ear disease	Plasma membrane (Approved); Additional: Nucleoli fibrillar center		(M233)PID EPO PATHWAY; (M127)PID ERBB1 RECEPTOR PROXIMAL PATHWAY; (M271)PID PI3K PLC TRK PATHWAY		0.0	0.0	0.0	1.0	0.0	1.0	0.0	0.0	0.0	0.0	1.0	0.0
MYO15A	51168	symbol	H. sapiens	51168	H. sapiens	MYO15A	myosin XVA	GO:0030050 vesicle transport along actin filament;GO:0099515 actin filament-based transport;GO:0099518 vesicle cytoskeletal trafficking		Predicted intracellular proteins; Disease related genes; Human disease related genes:Nervous system diseases:Ear disease				(M5956)HALLMARK KRAS SIGNALING DN	1.0	1.0	0.0	0.0	0.0	1.0	0.0	0.0	0.0	0.0	0.0	0.0
TMEM132E	124842	symbol	H. sapiens	124842	H. sapiens	TMEM132E	transmembrane protein 132E	GO:0035677 posterior lateral line neuromast hair cell development;GO:0048881 mechanosensory lateral line system development;GO:0048915 posterior lateral line system development		Potential drug targets; Transporters:Accessory Factors Involved in Transport; Disease related genes; Human disease related genes:Nervous system diseases:Ear disease	Golgi apparatus;Nucleoplasm (Approved); Additional: Cytosol;Nuclear bodies				0.0	1.0	0.0	0.0	0.0	0.0	0.0	0.0	0.0	0.0	0.0	0.0
LOXHD1	125336	symbol	H. sapiens	125336	H. sapiens	LOXHD1	lipoxygenase homology PLAT domains 1	GO:0007605 sensory perception of sound;GO:0050954 sensory perception of mechanical stimulus;GO:0007600 sensory perception		Predicted intracellular proteins; Disease related genes; Human disease related genes:Nervous system diseases:Ear disease	Plasma membrane (Approved)				1.0	0.0	0.0	0.0	0.0	0.0	0.0	0.0	0.0	0.0	0.0	0.0
CABP2	51475	symbol	H. sapiens	51475	H. sapiens	CABP2	calcium binding protein 2	GO:1901385 regulation of voltage-gated calcium channel activity;GO:1901019 regulation of calcium ion transmembrane transporter activity;GO:2001257 regulation of cation channel activity		Predicted intracellular proteins; Disease related genes; Human disease related genes:Nervous system diseases:Ear disease					1.0	1.0	1.0	0.0	0.0	0.0	0.0	0.0	0.0	0.0	0.0	0.0
SERPINB6	5269	symbol	H. sapiens	5269	H. sapiens	SERPINB6	serpin family B member 6	GO:0071470 cellular response to osmotic stress;GO:0006970 response to osmotic stress;GO:0007605 sensory perception of sound		Predicted intracellular proteins; Disease related genes; Human disease related genes:Nervous system diseases:Ear disease	Centrosome (Approved)	Drotrecogin alfa	(M7955)SIG INSULIN RECEPTOR PATHWAY IN CARDIAC MYOCYTES; (M3468)NABA ECM REGULATORS; (M5885)NABA MATRISOME ASSOCIATED	(M5947)HALLMARK IL2 STAT5 SIGNALING	1.0	0.0	0.0	0.0	0.0	0.0	1.0	0.0	0.0	0.0	0.0	0.0
PTPRQ	374462	symbol	H. sapiens	374462	H. sapiens	PTPRQ	protein tyrosine phosphatase receptor type Q	GO:1990264 peptidyl-tyrosine dephosphorylation involved in inactivation of protein kinase activity;GO:0035335 peptidyl-tyrosine dephosphorylation;GO:0045598 regulation of fat cell differentiation		Predicted intracellular proteins; Human disease related genes:Nervous system diseases:Ear disease	Cytosol (Approved)				0.0	0.0	0.0	0.0	0.0	0.0	0.0	0.0	0.0	0.0	0.0	0.0
STX4	6810	symbol	H. sapiens	6810	H. sapiens	STX4	syntaxin 4	GO:0043311 positive regulation of eosinophil degranulation;GO:1902568 positive regulation of eosinophil activation;GO:0043309 regulation of eosinophil degranulation		Transporters:Transporter channels and pores; Transporters:Accessory Factors Involved in Transport; Predicted intracellular proteins	Plasma membrane (Enhanced)		(M247)PID INSULIN GLUCOSE PATHWAY; (M232)PID ECADHERIN STABILIZATION PATHWAY	(M5915)HALLMARK APICAL JUNCTION; (M5921)HALLMARK COMPLEMENT	0.0	0.0	0.0	1.0	0.0	0.0	1.0	0.0	0.0	0.0	0.0	0.0
TMHS	222662	gene_synonym	H. sapiens	222662	H. sapiens	LHFPL5	LHFPL tetraspan subfamily member 5	GO:0050910 detection of mechanical stimulus involved in sensory perception of sound;GO:0060088 auditory receptor cell stereocilium organization;GO:0002093 auditory receptor cell morphogenesis		Transporters:Transporter channels and pores; Potential drug targets; Disease related genes; Human disease related genes:Nervous system diseases:Ear disease	Vesicles (Approved)				1.0	1.0	0.0	0.0	0.0	0.0	0.0	0.0	0.0	0.0	0.0	0.0

## Sheet: Enrichment
GroupID	Category	Term	Description	LogP	Log(q-value)	InTerm_InList	Genes	Symbols
1_Summary	GO Biological Processes	GO:0007605	sensory perception of sound	-49.1147	-44.7662	27/156	2706,4646,5172,5269,7007,9381,10083,11078,23262,25861,51168,51475,64072,64699,64787,65217,79955,83715,117531,125336,146183,153562,222662,286262,389207,494513,643226	GJB2,MYO6,SLC26A4,SERPINB6,TECTA,OTOF,USH1C,TRIOBP,PPIP5K2,WHRN,MYO15A,CABP2,CDH23,TMPRSS3,EPS8L2,PCDH15,PDZD7,ESPN,TMC1,LOXHD1,OTOA,MARVELD2,LHFPL5,TPRN,GRXCR1,PJVK,GRXCR2
1_Member	GO Biological Processes	GO:0007605	sensory perception of sound	-49.1147	-44.7662	27/156	2706,4646,5172,5269,7007,9381,10083,11078,23262,25861,51168,51475,64072,64699,64787,65217,79955,83715,117531,125336,146183,153562,222662,286262,389207,494513,643226	GJB2,MYO6,SLC26A4,SERPINB6,TECTA,OTOF,USH1C,TRIOBP,PPIP5K2,WHRN,MYO15A,CABP2,CDH23,TMPRSS3,EPS8L2,PCDH15,PDZD7,ESPN,TMC1,LOXHD1,OTOA,MARVELD2,LHFPL5,TPRN,GRXCR1,PJVK,GRXCR2
1_Member	GO Biological Processes	GO:0050954	sensory perception of mechanical stimulus	-47.3684	-43.321	27/179	2706,4646,5172,5269,7007,9381,10083,11078,23262,25861,51168,51475,64072,64699,64787,65217,79955,83715,117531,125336,146183,153562,222662,286262,389207,494513,643226	GJB2,MYO6,SLC26A4,SERPINB6,TECTA,OTOF,USH1C,TRIOBP,PPIP5K2,WHRN,MYO15A,CABP2,CDH23,TMPRSS3,EPS8L2,PCDH15,PDZD7,ESPN,TMC1,LOXHD1,OTOA,MARVELD2,LHFPL5,TPRN,GRXCR1,PJVK,GRXCR2
2_Summary	Reactome Gene Sets	R-HSA-9662360	Sensory processing of sound by inner hair cells of the cochlea	-38.1077	-34.2364	19/69	5962,9381,10083,10518,11078,25861,51168,51475,64072,64787,65217,83715,117531,222662,259236,286262,389207,494513,643226,4646,79955,124842,2103,2706,4233,153562,107,57465,3082	RDX,OTOF,USH1C,CIB2,TRIOBP,WHRN,MYO15A,CABP2,CDH23,EPS8L2,PCDH15,ESPN,TMC1,LHFPL5,TMIE,TPRN,GRXCR1,PJVK,GRXCR2,MYO6,PDZD7,TMEM132E,ESRRB,GJB2,MET,MARVELD2,ADCY1,TBC1D24,HGF
2_Member	Reactome Gene Sets	R-HSA-9662360	Sensory processing of sound by inner hair cells of the cochlea	-38.1077	-34.2364	19/69	5962,9381,10083,10518,11078,25861,51168,51475,64072,64787,65217,83715,117531,222662,259236,286262,389207,494513,643226	RDX,OTOF,USH1C,CIB2,TRIOBP,WHRN,MYO15A,CABP2,CDH23,EPS8L2,PCDH15,ESPN,TMC1,LHFPL5,TMIE,TPRN,GRXCR1,PJVK,GRXCR2
2_Member	Reactome Gene Sets	R-HSA-9659379	Sensory processing of sound	-37.1931	-33.4468	19/76	5962,9381,10083,10518,11078,25861,51168,51475,64072,64787,65217,83715,117531,222662,259236,286262,389207,494513,643226	RDX,OTOF,USH1C,CIB2,TRIOBP,WHRN,MYO15A,CABP2,CDH23,EPS8L2,PCDH15,ESPN,TMC1,LHFPL5,TMIE,TPRN,GRXCR1,PJVK,GRXCR2
2_Member	Reactome Gene Sets	R-HSA-9662361	Sensory processing of sound by outer hair cells of the cochlea	-35.1324	-31.483	17/54	5962,10083,10518,11078,25861,51168,64072,64787,65217,83715,117531,222662,259236,286262,389207,494513,643226	RDX,USH1C,CIB2,TRIOBP,WHRN,MYO15A,CDH23,EPS8L2,PCDH15,ESPN,TMC1,LHFPL5,TMIE,TPRN,GRXCR1,PJVK,GRXCR2
2_Member	GO Biological Processes	GO:0042490	mechanoreceptor differentiation	-24.0262	-20.456	13/63	4646,10083,11078,25861,64072,79955,117531,124842,222662,286262,389207,494513,643226	MYO6,USH1C,TRIOBP,WHRN,CDH23,PDZD7,TMC1,TMEM132E,LHFPL5,TPRN,GRXCR1,PJVK,GRXCR2
2_Member	GO Biological Processes	GO:0035315	hair cell differentiation	-23.2853	-19.782	12/48	4646,10083,11078,25861,64072,79955,117531,124842,222662,286262,389207,643226	MYO6,USH1C,TRIOBP,WHRN,CDH23,PDZD7,TMC1,TMEM132E,LHFPL5,TPRN,GRXCR1,GRXCR2
2_Member	GO Biological Processes	GO:0048839	inner ear development	-23.0495	-19.6042	16/190	2103,2706,4646,10083,11078,25861,51168,64072,65217,79955,117531,222662,286262,389207,494513,643226	ESRRB,GJB2,MYO6,USH1C,TRIOBP,WHRN,MYO15A,CDH23,PCDH15,PDZD7,TMC1,LHFPL5,TPRN,GRXCR1,PJVK,GRXCR2
2_Member	GO Biological Processes	GO:0060113	inner ear receptor cell differentiation	-22.183	-18.7889	12/58	4646,10083,11078,25861,64072,79955,117531,222662,286262,389207,494513,643226	MYO6,USH1C,TRIOBP,WHRN,CDH23,PDZD7,TMC1,LHFPL5,TPRN,GRXCR1,PJVK,GRXCR2
2_Member	GO Biological Processes	GO:0043583	ear development	-22.0697	-18.7213	16/218	2103,2706,4646,10083,11078,25861,51168,64072,65217,79955,117531,222662,286262,389207,494513,643226	ESRRB,GJB2,MYO6,USH1C,TRIOBP,WHRN,MYO15A,CDH23,PCDH15,PDZD7,TMC1,LHFPL5,TPRN,GRXCR1,PJVK,GRXCR2
2_Member	GO Biological Processes	GO:0042491	inner ear auditory receptor cell differentiation	-21.8615	-18.5544	11/40	4646,10083,11078,25861,64072,79955,117531,222662,286262,389207,643226	MYO6,USH1C,TRIOBP,WHRN,CDH23,PDZD7,TMC1,LHFPL5,TPRN,GRXCR1,GRXCR2
2_Member	GO Biological Processes	GO:0060119	inner ear receptor cell development	-21.3427	-18.0734	11/44	10083,11078,25861,64072,79955,117531,222662,286262,389207,494513,643226	USH1C,TRIOBP,WHRN,CDH23,PDZD7,TMC1,LHFPL5,TPRN,GRXCR1,PJVK,GRXCR2
2_Member	GO Biological Processes	GO:0060122	inner ear receptor cell stereocilium organization	-20.3676	-17.1332	10/33	10083,11078,25861,64072,79955,222662,286262,389207,494513,643226	USH1C,TRIOBP,WHRN,CDH23,PDZD7,LHFPL5,TPRN,GRXCR1,PJVK,GRXCR2
2_Member	Reactome Gene Sets	R-HSA-9709957	Sensory Perception	-19.1388	-15.9365	19/621	5962,9381,10083,10518,11078,25861,51168,51475,64072,64787,65217,83715,117531,222662,259236,286262,389207,494513,643226	RDX,OTOF,USH1C,CIB2,TRIOBP,WHRN,MYO15A,CABP2,CDH23,EPS8L2,PCDH15,ESPN,TMC1,LHFPL5,TMIE,TPRN,GRXCR1,PJVK,GRXCR2
2_Member	GO Biological Processes	GO:0060117	auditory receptor cell development	-17.0804	-13.9081	8/22	11078,25861,64072,79955,117531,222662,286262,643226	TRIOBP,WHRN,CDH23,PDZD7,TMC1,LHFPL5,TPRN,GRXCR2
2_Member	GO Biological Processes	GO:0007423	sensory organ development	-16.9794	-13.8351	17/559	2103,2706,4646,10083,11078,25861,51168,64072,65217,79955,117531,124842,222662,286262,389207,494513,643226	ESRRB,GJB2,MYO6,USH1C,TRIOBP,WHRN,MYO15A,CDH23,PCDH15,PDZD7,TMC1,TMEM132E,LHFPL5,TPRN,GRXCR1,PJVK,GRXCR2
2_Member	GO Biological Processes	GO:0060088	auditory receptor cell stereocilium organization	-15.6678	-12.5499	7/16	11078,25861,64072,79955,222662,286262,643226	TRIOBP,WHRN,CDH23,PDZD7,LHFPL5,TPRN,GRXCR2
2_Member	GO Biological Processes	GO:0009913	epidermal cell differentiation	-15.497	-12.4039	12/197	4646,10083,11078,25861,64072,79955,117531,124842,222662,286262,389207,643226	MYO6,USH1C,TRIOBP,WHRN,CDH23,PDZD7,TMC1,TMEM132E,LHFPL5,TPRN,GRXCR1,GRXCR2
2_Member	GO Biological Processes	GO:0002093	auditory receptor cell morphogenesis	-15.2246	-12.1549	7/18	11078,25861,64072,79955,222662,286262,643226	TRIOBP,WHRN,CDH23,PDZD7,LHFPL5,TPRN,GRXCR2
2_Member	GO Biological Processes	GO:0042472	inner ear morphogenesis	-15.0852	-12.0378	10/101	4646,10083,11078,25861,51168,64072,79955,222662,286262,643226	MYO6,USH1C,TRIOBP,WHRN,MYO15A,CDH23,PDZD7,LHFPL5,TPRN,GRXCR2
2_Member	GO Biological Processes	GO:0008544	epidermis development	-14.4701	-11.4439	13/322	4233,4646,10083,11078,25861,64072,79955,117531,124842,222662,286262,389207,643226	MET,MYO6,USH1C,TRIOBP,WHRN,CDH23,PDZD7,TMC1,TMEM132E,LHFPL5,TPRN,GRXCR1,GRXCR2
2_Member	GO Biological Processes	GO:0042471	ear morphogenesis	-14.2403	-11.2343	10/122	4646,10083,11078,25861,51168,64072,79955,222662,286262,643226	MYO6,USH1C,TRIOBP,WHRN,MYO15A,CDH23,PDZD7,LHFPL5,TPRN,GRXCR2
2_Member	GO Biological Processes	GO:0030855	epithelial cell differentiation	-13.5166	-10.5299	15/615	4233,4646,5962,10083,11078,25861,64072,79955,117531,124842,153562,222662,286262,389207,643226	MET,MYO6,RDX,USH1C,TRIOBP,WHRN,CDH23,PDZD7,TMC1,TMEM132E,MARVELD2,LHFPL5,TPRN,GRXCR1,GRXCR2
2_Member	GO Biological Processes	GO:0090596	sensory organ morphogenesis	-10.8387	-7.87047	10/266	4646,10083,11078,25861,51168,64072,79955,222662,286262,643226	MYO6,USH1C,TRIOBP,WHRN,MYO15A,CDH23,PDZD7,LHFPL5,TPRN,GRXCR2
2_Member	GO Biological Processes	GO:0050910	detection of mechanical stimulus involved in sensory perception of sound	-10.5668	-7.61633	5/15	25861,79955,117531,222662,494513	WHRN,PDZD7,TMC1,LHFPL5,PJVK
2_Member	GO Biological Processes	GO:0048562	embryonic organ morphogenesis	-10.4403	-7.50688	10/292	4646,10083,11078,25861,51168,64072,79955,222662,286262,643226	MYO6,USH1C,TRIOBP,WHRN,MYO15A,CDH23,PDZD7,LHFPL5,TPRN,GRXCR2
2_Member	GO Biological Processes	GO:0031175	neuron projection development	-9.41946	-6.5024	12/647	107,10083,11078,25861,57465,64072,79955,222662,286262,389207,494513,643226	ADCY1,USH1C,TRIOBP,WHRN,TBC1D24,CDH23,PDZD7,LHFPL5,TPRN,GRXCR1,PJVK,GRXCR2
2_Member	GO Biological Processes	GO:0048568	embryonic organ development	-8.61937	-5.71811	10/450	4646,10083,11078,25861,51168,64072,79955,222662,286262,643226	MYO6,USH1C,TRIOBP,WHRN,MYO15A,CDH23,PDZD7,LHFPL5,TPRN,GRXCR2
2_Member	GO Biological Processes	GO:0050974	detection of mechanical stimulus involved in sensory perception	-8.54354	-5.65751	5/35	25861,79955,117531,222662,494513	WHRN,PDZD7,TMC1,LHFPL5,PJVK
2_Member	GO Biological Processes	GO:0050982	detection of mechanical stimulus	-7.6066	-4.76333	5/53	25861,79955,117531,222662,494513	WHRN,PDZD7,TMC1,LHFPL5,PJVK
2_Member	GO Biological Processes	GO:0048598	embryonic morphogenesis	-7.56739	-4.73749	10/581	4646,10083,11078,25861,51168,64072,79955,222662,286262,643226	MYO6,USH1C,TRIOBP,WHRN,MYO15A,CDH23,PDZD7,LHFPL5,TPRN,GRXCR2
2_Member	GO Biological Processes	GO:0000902	cell morphogenesis	-7.15581	-4.35146	10/643	107,3082,4233,11078,25861,64072,79955,222662,286262,643226	ADCY1,HGF,MET,TRIOBP,WHRN,CDH23,PDZD7,LHFPL5,TPRN,GRXCR2
2_Member	GO Biological Processes	GO:0000904	cell morphogenesis involved in differentiation	-7.09792	-4.33877	9/487	107,4233,11078,25861,64072,79955,222662,286262,643226	ADCY1,MET,TRIOBP,WHRN,CDH23,PDZD7,LHFPL5,TPRN,GRXCR2
2_Member	GO Biological Processes	GO:0048667	cell morphogenesis involved in neuron differentiation	-6.4591	-3.72346	8/418	107,11078,25861,64072,79955,222662,286262,643226	ADCY1,TRIOBP,WHRN,CDH23,PDZD7,LHFPL5,TPRN,GRXCR2
2_Member	GO Biological Processes	GO:0009581	detection of external stimulus	-5.5996	-2.90439	5/133	25861,79955,117531,222662,494513	WHRN,PDZD7,TMC1,LHFPL5,PJVK
2_Member	GO Biological Processes	GO:0009582	detection of abiotic stimulus	-5.55201	-2.86634	5/136	25861,79955,117531,222662,494513	WHRN,PDZD7,TMC1,LHFPL5,PJVK
2_Member	GO Biological Processes	GO:0009612	response to mechanical stimulus	-4.58722	-1.93777	5/215	25861,79955,117531,222662,494513	WHRN,PDZD7,TMC1,LHFPL5,PJVK
2_Member	GO Biological Processes	GO:0043954	cellular component maintenance	-3.84721	-1.3117	3/62	25861,286262,494513	WHRN,TPRN,PJVK
2_Member	GO Biological Processes	GO:0050906	detection of stimulus involved in sensory perception	-2.72181	-0.351112	5/547	25861,79955,117531,222662,494513	WHRN,PDZD7,TMC1,LHFPL5,PJVK
2_Member	GO Biological Processes	GO:0051606	detection of stimulus	-2.34718	-0.0240643	5/669	25861,79955,117531,222662,494513	WHRN,PDZD7,TMC1,LHFPL5,PJVK
3_Summary	GO Biological Processes	GO:0001895	retina homeostasis	-8.43675	-5.56545	6/80	2103,10083,10518,25861,64072,65217,286676,51475,23562	ESRRB,USH1C,CIB2,WHRN,CDH23,PCDH15,ILDR1,CABP2,CLDN14
3_Member	GO Biological Processes	GO:0001895	retina homeostasis	-8.43675	-5.56545	6/80	2103,10083,10518,25861,64072,65217	ESRRB,USH1C,CIB2,WHRN,CDH23,PCDH15
3_Member	GO Biological Processes	GO:0045494	photoreceptor cell maintenance	-8.07571	-5.21865	5/43	2103,10083,10518,64072,65217	ESRRB,USH1C,CIB2,CDH23,PCDH15
3_Member	GO Biological Processes	GO:0001894	tissue homeostasis	-7.11509	-4.33877	7/225	2103,10083,10518,25861,64072,65217,286676	ESRRB,USH1C,CIB2,WHRN,CDH23,PCDH15,ILDR1
3_Member	GO Biological Processes	GO:0060249	anatomical structure homeostasis	-7.11509	-4.33877	7/225	2103,10083,10518,25861,64072,65217,286676	ESRRB,USH1C,CIB2,WHRN,CDH23,PCDH15,ILDR1
3_Member	GO Biological Processes	GO:0050957	equilibrioception	-6.85358	-4.10722	3/7	10083,64072,65217	USH1C,CDH23,PCDH15
3_Member	GO Biological Processes	GO:0050953	sensory perception of light stimulus	-4.50209	-1.86889	5/224	10083,25861,51475,64072,65217	USH1C,WHRN,CABP2,CDH23,PCDH15
3_Member	GO Biological Processes	GO:0048871	multicellular organismal homeostasis	-4.50131	-1.86889	7/559	2103,10083,10518,25861,64072,65217,286676	ESRRB,USH1C,CIB2,WHRN,CDH23,PCDH15,ILDR1
3_Member	GO Biological Processes	GO:0050885	neuromuscular process controlling balance	-4.1009	-1.5159	3/51	10083,64072,65217	USH1C,CDH23,PCDH15
3_Member	GO Biological Processes	GO:0050905	neuromuscular process	-2.78627	-0.401639	3/143	10083,64072,65217	USH1C,CDH23,PCDH15
3_Member	WikiPathways	WP4352	Ciliary landscape	-2.28732	0	3/215	10083,25861,64072	USH1C,WHRN,CDH23
3_Member	GO Biological Processes	GO:0098742	cell-cell adhesion via plasma-membrane adhesion molecules	-2.06074	0	3/260	23562,64072,65217	CLDN14,CDH23,PCDH15
4_Summary	Reactome Gene Sets	R-HSA-8865999	MET activates PTPN11	-7.39666	-4.57972	3/5	2549,3082,4233,4646,6810,5962,153562,57465,107,9294,11078,64787	GAB1,HGF,MET,MYO6,STX4,RDX,MARVELD2,TBC1D24,ADCY1,S1PR2,TRIOBP,EPS8L2
4_Member	Reactome Gene Sets	R-HSA-8865999	MET activates PTPN11	-7.39666	-4.57972	3/5	2549,3082,4233	GAB1,HGF,MET
4_Member	Reactome Gene Sets	R-HSA-8851907	MET activates PI3K/AKT signaling	-7.09613	-4.33877	3/6	2549,3082,4233	GAB1,HGF,MET
4_Member	Reactome Gene Sets	R-HSA-8875656	MET receptor recycling	-6.31996	-3.59479	3/10	2549,3082,4233	GAB1,HGF,MET
4_Member	Canonical Pathways	M232	PID ECADHERIN STABILIZATION PATHWAY	-6.2263	-3.51135	4/41	3082,4233,4646,6810	HGF,MET,MYO6,STX4
4_Member	Reactome Gene Sets	R-HSA-8875555	MET activates RAP1 and RAC1	-6.18216	-3.47719	3/11	2549,3082,4233	GAB1,HGF,MET
4_Member	WikiPathways	WP313	Hepatocyte growth factor receptor signaling	-4.63406	-1.97584	3/34	2549,3082,4233	GAB1,HGF,MET
4_Member	Reactome Gene Sets	R-HSA-8875878	MET promotes cell motility	-4.38677	-1.76262	3/41	2549,3082,4233	GAB1,HGF,MET
4_Member	Canonical Pathways	M91	PID TCPTP PATHWAY	-4.35508	-1.74702	3/42	2549,3082,4233	GAB1,HGF,MET
4_Member	GO Biological Processes	GO:0001885	endothelial cell development	-4.20758	-1.61504	3/47	4233,5962,153562	MET,RDX,MARVELD2
4_Member	GO Biological Processes	GO:1903202	negative regulation of oxidative stress-induced cell death	-4.00258	-1.43949	3/55	3082,4233,57465	HGF,MET,TBC1D24
4_Member	Canonical Pathways	M276	PID FGF PATHWAY	-4.00258	-1.43949	3/55	2549,3082,4233	GAB1,HGF,MET
4_Member	WikiPathways	WP4205	MET in type 1 papillary renal cell carcinoma	-3.91144	-1.3692	3/59	2549,3082,4233	GAB1,HGF,MET
4_Member	KEGG Pathway	hsa05211	Renal cell carcinoma	-3.70912	-1.18024	3/69	2549,3082,4233	GAB1,HGF,MET
4_Member	Reactome Gene Sets	R-HSA-2219530	Constitutive Signaling by Aberrant PI3K in Cancer	-3.55161	-1.0442	3/78	2549,3082,4233	GAB1,HGF,MET
4_Member	GO Biological Processes	GO:0045446	endothelial cell differentiation	-3.53529	-1.0442	3/79	4233,5962,153562	MET,RDX,MARVELD2
4_Member	GO Biological Processes	GO:1903201	regulation of oxidative stress-induced cell death	-3.53529	-1.0442	3/79	3082,4233,57465	HGF,MET,TBC1D24
4_Member	Canonical Pathways	M48	PID MET PATHWAY	-3.53529	-1.0442	3/79	2549,3082,4233	GAB1,HGF,MET
4_Member	Reactome Gene Sets	R-HSA-6806834	Signaling by MET	-3.53529	-1.0442	3/79	2549,3082,4233	GAB1,HGF,MET
4_Member	KEGG Pathway	hsa01521	EGFR tyrosine kinase inhibitor resistance	-3.53529	-1.0442	3/79	2549,3082,4233	GAB1,HGF,MET
4_Member	GO Biological Processes	GO:0030335	positive regulation of cell migration	-3.51245	-1.02735	6/569	2549,3082,4233,5962,6810,57465	GAB1,HGF,MET,RDX,STX4,TBC1D24
4_Member	KEGG Pathway	hsa05205	Proteoglycans in cancer	-3.46254	-0.989194	4/205	2549,3082,4233,5962	GAB1,HGF,MET,RDX
4_Member	WikiPathways	WP4806	EGFR tyrosine kinase inhibitor resistance	-3.4568	-0.989194	3/84	2549,3082,4233	GAB1,HGF,MET
4_Member	GO Biological Processes	GO:2000147	positive regulation of cell motility	-3.41319	-0.951263	6/594	2549,3082,4233,5962,6810,57465	GAB1,HGF,MET,RDX,STX4,TBC1D24
4_Member	GO Biological Processes	GO:0040017	positive regulation of locomotion	-3.3559	-0.899576	6/609	2549,3082,4233,5962,6810,57465	GAB1,HGF,MET,RDX,STX4,TBC1D24
4_Member	GO Biological Processes	GO:1900407	regulation of cellular response to oxidative stress	-3.31352	-0.868189	3/94	3082,4233,57465	HGF,MET,TBC1D24
4_Member	GO Biological Processes	GO:0003158	endothelium development	-3.30008	-0.860142	3/95	4233,5962,153562	MET,RDX,MARVELD2
4_Member	GO Biological Processes	GO:1902882	regulation of response to oxidative stress	-3.19761	-0.763002	3/103	3082,4233,57465	HGF,MET,TBC1D24
4_Member	Reactome Gene Sets	R-HSA-2219528	PI3K/AKT Signaling in Cancer	-3.18539	-0.756048	3/104	2549,3082,4233	GAB1,HGF,MET
4_Member	Reactome Gene Sets	R-HSA-6811558	PI5P, PP2A and IER3 Regulate PI3K/AKT Signaling	-3.16132	-0.73718	3/106	2549,3082,4233	GAB1,HGF,MET
4_Member	Reactome Gene Sets	R-HSA-199418	Negative regulation of the PI3K/AKT network	-3.08069	-0.666766	3/113	2549,3082,4233	GAB1,HGF,MET
4_Member	Reactome Gene Sets	R-HSA-9006925	Intracellular signaling by second messengers	-2.79899	-0.409605	4/309	107,2549,3082,4233	ADCY1,GAB1,HGF,MET
4_Member	KEGG Pathway	hsa05226	Gastric cancer	-2.73531	-0.355371	3/149	2549,3082,4233	GAB1,HGF,MET
4_Member	GO Biological Processes	GO:0031644	regulation of nervous system process	-2.72703	-0.351735	3/150	3082,9294,57465	HGF,S1PR2,TBC1D24
4_Member	GO Biological Processes	GO:0051494	negative regulation of cytoskeleton organization	-2.65505	-0.288899	3/159	4233,5962,11078	MET,RDX,TRIOBP
4_Member	GO Biological Processes	GO:0010639	negative regulation of organelle organization	-2.64346	-0.281809	4/341	3082,4233,5962,11078	HGF,MET,RDX,TRIOBP
4_Member	GO Biological Processes	GO:1902904	negative regulation of supramolecular fiber organization	-2.63202	-0.274825	3/162	4233,5962,11078	MET,RDX,TRIOBP
4_Member	KEGG Pathway	hsa05225	Hepatocellular carcinoma	-2.5873	-0.234517	3/168	2549,3082,4233	GAB1,HGF,MET
4_Member	GO Biological Processes	GO:0046578	regulation of Ras protein signal transduction	-2.47597	-0.131873	3/184	4233,5962,64787	MET,RDX,EPS8L2
4_Member	GO Biological Processes	GO:0002064	epithelial cell development	-2.46937	-0.129544	3/185	4233,5962,153562	MET,RDX,MARVELD2
4_Member	GO Biological Processes	GO:0032271	regulation of protein polymerization	-2.43051	-0.0949242	3/191	4233,5962,11078	MET,RDX,TRIOBP
4_Member	KEGG Pathway	hsa04015	Rap1 signaling pathway	-2.31567	0	3/210	107,3082,4233	ADCY1,HGF,MET
4_Member	KEGG Pathway	hsa04014	Ras signaling pathway	-2.17567	0	3/236	2549,3082,4233	GAB1,HGF,MET
4_Member	KEGG Pathway	hsa04020	Calcium signaling pathway	-2.15564	0	3/240	107,3082,4233	ADCY1,HGF,MET
4_Member	Reactome Gene Sets	R-HSA-1257604	PIP3 activates AKT signaling	-2.02942	0	3/267	2549,3082,4233	GAB1,HGF,MET
4_Member	GO Biological Processes	GO:0110053	regulation of actin filament organization	-2.02502	0	3/268	4233,5962,11078	MET,RDX,TRIOBP
5_Summary	GO Biological Processes	GO:0045216	cell-cell junction organization	-4.95859	-2.28226	5/180	2706,23562,25861,153562,286676,5962	GJB2,CLDN14,WHRN,MARVELD2,ILDR1,RDX
5_Member	GO Biological Processes	GO:0045216	cell-cell junction organization	-4.95859	-2.28226	5/180	2706,23562,25861,153562,286676	GJB2,CLDN14,WHRN,MARVELD2,ILDR1
5_Member	GO Biological Processes	GO:0007043	cell-cell junction assembly	-4.23556	-1.63532	4/129	2706,23562,153562,286676	GJB2,CLDN14,MARVELD2,ILDR1
5_Member	GO Biological Processes	GO:0120192	tight junction assembly	-3.97917	-1.42314	3/56	23562,153562,286676	CLDN14,MARVELD2,ILDR1
5_Member	GO Biological Processes	GO:0120193	tight junction organization	-3.91144	-1.3692	3/59	23562,153562,286676	CLDN14,MARVELD2,ILDR1
5_Member	GO Biological Processes	GO:0034329	cell junction assembly	-2.98504	-0.576138	4/275	2706,23562,153562,286676	GJB2,CLDN14,MARVELD2,ILDR1
5_Member	GO Biological Processes	GO:0034330	cell junction organization	-2.84383	-0.449649	5/513	2706,23562,25861,153562,286676	GJB2,CLDN14,WHRN,MARVELD2,ILDR1
5_Member	KEGG Pathway	hsa04530	Tight junction	-2.58002	-0.231596	3/169	5962,23562,153562	RDX,CLDN14,MARVELD2
6_Summary	GO Biological Processes	GO:0030036	actin cytoskeleton organization	-4.65924	-1.99206	7/528	2549,4646,9294,10083,11078,51168,83715	GAB1,MYO6,S1PR2,USH1C,TRIOBP,MYO15A,ESPN
6_Member	GO Biological Processes	GO:0030036	actin cytoskeleton organization	-4.65924	-1.99206	7/528	2549,4646,9294,10083,11078,51168,83715	GAB1,MYO6,S1PR2,USH1C,TRIOBP,MYO15A,ESPN
6_Member	GO Biological Processes	GO:0030029	actin filament-based process	-4.3575	-1.74702	7/589	2549,4646,9294,10083,11078,51168,83715	GAB1,MYO6,S1PR2,USH1C,TRIOBP,MYO15A,ESPN
6_Member	GO Biological Processes	GO:0007015	actin filament organization	-3.12579	-0.706792	4/252	4646,10083,51168,83715	MYO6,USH1C,MYO15A,ESPN
7_Summary	GO Biological Processes	GO:0062197	cellular response to chemical stress	-4.08735	-1.50978	5/274	2706,5269,6810,57465,494513,253827,107,9294,9381	GJB2,SERPINB6,STX4,TBC1D24,PJVK,MSRB3,ADCY1,S1PR2,OTOF
7_Member	GO Biological Processes	GO:0062197	cellular response to chemical stress	-4.08735	-1.50978	5/274	2706,5269,6810,57465,494513	GJB2,SERPINB6,STX4,TBC1D24,PJVK
7_Member	GO Biological Processes	GO:0006979	response to oxidative stress	-3.50312	-1.02393	5/366	2706,6810,57465,253827,494513	GJB2,STX4,TBC1D24,MSRB3,PJVK
7_Member	GO Biological Processes	GO:0034599	cellular response to oxidative stress	-3.31728	-0.868189	4/224	2706,6810,57465,494513	GJB2,STX4,TBC1D24,PJVK
7_Member	GO Biological Processes	GO:0050804	modulation of chemical synaptic transmission	-2.94356	-0.540583	5/487	107,6810,9294,9381,57465	ADCY1,STX4,S1PR2,OTOF,TBC1D24
7_Member	GO Biological Processes	GO:0099177	regulation of trans-synaptic signaling	-2.93961	-0.540583	5/488	107,6810,9294,9381,57465	ADCY1,STX4,S1PR2,OTOF,TBC1D24
8_Summary	GO Biological Processes	GO:0120035	regulation of plasma membrane bounded cell projection organization	-2.41417	-0.0827817	5/645	3082,5962,10083,57465,64787	HGF,RDX,USH1C,TBC1D24,EPS8L2
8_Member	GO Biological Processes	GO:0120035	regulation of plasma membrane bounded cell projection organization	-2.41417	-0.0827817	5/645	3082,5962,10083,57465,64787	HGF,RDX,USH1C,TBC1D24,EPS8L2
8_Member	GO Biological Processes	GO:0031344	regulation of cell projection organization	-2.37196	-0.0447288	5/660	3082,5962,10083,57465,64787	HGF,RDX,USH1C,TBC1D24,EPS8L2
9_Summary	GO Biological Processes	GO:0006897	endocytosis	-2.30252	0	4/425	4646,57465,64699,286676	MYO6,TBC1D24,TMPRSS3,ILDR1
9_Member	GO Biological Processes	GO:0006897	endocytosis	-2.30252	0	4/425	4646,57465,64699,286676	MYO6,TBC1D24,TMPRSS3,ILDR1
10_Summary	GO Biological Processes	GO:0055080	monoatomic cation homeostasis	-2.07263	0	4/495	5172,10518,64072,64699	SLC26A4,CIB2,CDH23,TMPRSS3
10_Member	GO Biological Processes	GO:0055080	monoatomic cation homeostasis	-2.07263	0	4/495	5172,10518,64072,64699	SLC26A4,CIB2,CDH23,TMPRSS3
10_Member	GO Biological Processes	GO:0050801	monoatomic ion homeostasis	-2.03703	0	4/507	5172,10518,64072,64699	SLC26A4,CIB2,CDH23,TMPRSS3
11_Summary	GO Biological Processes	GO:0032870	cellular response to hormone stimulus	-2.05471	0	4/501	2103,2549,2706,5962,107,10518	ESRRB,GAB1,GJB2,RDX,ADCY1,CIB2
11_Member	GO Biological Processes	GO:0032870	cellular response to hormone stimulus	-2.05471	0	4/501	2103,2549,2706,5962	ESRRB,GAB1,GJB2,RDX
11_Member	GO Biological Processes	GO:0071407	cellular response to organic cyclic compound	-2.02829	0	4/510	107,2103,2706,10518	ADCY1,ESRRB,GJB2,CIB2
12_Summary	Reactome Gene Sets	R-HSA-112315	Transmission across Chemical Synapses	-2.01628	0	3/270	107,4646,220074	ADCY1,MYO6,LRTOMT
12_Member	Reactome Gene Sets	R-HSA-112315	Transmission across Chemical Synapses	-2.01628	0	3/270	107,4646,220074	ADCY1,MYO6,LRTOMT

## Sheet: 51 genes list
GJB2	GJB2
CLDN14	CLDN14
TMIE	TMIE
USH1C	USH1C
TECTA	TECTA
SLC26A4	SLC26A4
MYO6	MYO6
TMPRSS3	TMPRSS3
ESPN	ESPN
ADCY1	ADCY1
WHRN	WHRN
TRIOBP	TRIOBP
MARVELD2	MARVELD2
TMC1	TMC1
RDX	RDX
ESRRB	ESRRB
LRTOMT	LRTOMT
TRIC	TRIC
PCDH15	PCDH15
OTOF	OTOF
HGF	HGF
BSND	BSND
TPRN	TPRN
GRXCR1	GRXCR1
GIPC3	GIPC3
MSRB3	MSRB3
ILDR1	ILDR1
PJVK	PJVK
CIB2	CIB2
CDH23	CDH23
KARS1	KARS1
OTOA	OTOA
ELMOD3	ELMOD3
GRXCR2	GRXCR2
TBC1D24	TBC1D24
NARS2	NARS2
MET	MET
S1PR2	S1PR2
EPS8L2	EPS8L2
PPIP5K2	PPIP5K2
PDZD7	PDZD7
GAB1	GAB1
MYO15A	MYO15A
TMEM132E	TMEM132E
LOXHD1	LOXHD1
CABP2	CABP2
SERPINB6	SERPINB6
PTPRQ	PTPRQ
STX4	STX4
SIX5	SIX5
LHFPL5	LHFPL5
	GREB1L involved only in ADHL so deleted from final analysis

## Sheet: PieGraph based on GO enrichment
GO:0007605	GO:0007605: Sensory perception of sound	27
R-HSA-9662360	R-HSA-9662360: Sensory processing of sound by inner hair cells of the cochlea	19
GO:0030036	GO:0030036: Actin cytoskeleton organization	7
GO:0001895	GO:0001895: Retina homeostasis	6
GO:0045216	GO:0045216: Cell-cell junction organization	5
GO:0062197	GO:0062197: Cellular response to chemical stress	5
GO:0120035	GO:0120035: Regulation of plasma membrane bounded cell projection organization	5
GO:0055080	GO:0055080: Monoatomic cation homeostasis	4
GO:0006897	GO:0006897: Endocytosis	4
GO:0032870	GO:0032870: Cellular response to hormone stimulus	4
GO:0001885	GO:0001885: Endothelial cell development	3
R-HSA-8865999	R-HSA-8865999: MET activates PTPN11	3
